# Supplementary material for: A Targeted Metabolomic Assessment of Oral Glutathione Bioavailability and Safety in Humans: A Randomized Crossover Clinical Trial
Source: Antioxidants (Basel). 2026 Mar 11;15(3):354. doi: 10.3390/antiox15030354 (PMC13023597; doi:10.3390/antiox15030354)
Supplement: Supplementary file 1 [file antioxidants-15-00354-s001.zip]

Archive with 4 entries (4 files):
- Supplementary Materials S1 Per mg Dose-Corrected PK Tables.pdf
- Supplementary Materials S2 Exposure Ratios, Baseline Comparisons and Safety Data.pdf
- Supplementary Materials S3 Non-Dose-Corrected PK Figures and Tables.pdf
- Supplementary Materials S4 Addendum Carryover Assessment.pdf
